# Supplementary material for: Aspilota-group (Hymenoptera: Braconidae: Alysiinae) diversity in Mediterranean Natural Parks of Spain
Source: Biodivers Data J. 2014 Jul 21;(2):e1112. doi: 10.3897/BDJ.2.e1112 (PMC4152837; doi:10.3897/BDJ.2.e1112)
Supplement: XML Treatment for Aspilota flagimilis [file BDJ.2.e1112-treatment4.xml]

<!DOCTYPE tp:taxon-treatment
  PUBLIC "-//TaxonX//DTD Taxonomic Treatment Publishing DTD v0 20100105//EN" "tax-treatment-NSO.dtd">
<tp:taxon-treatment xmlns:tp="http://www.plazi.org/taxpub"><tp:treatment-meta><mixed-citation publication-type="journal"><person-group><name><surname>Peris-Felipo</surname><given-names>Francisco Javier</given-names></name><name><surname>Belokobylskij</surname><given-names>Sergey A</given-names></name><name><surname>Falcó-Garí</surname><given-names>Jose Vicente</given-names></name><name><surname>Jiménez-Peydró</surname><given-names>Ricardo</given-names></name></person-group><article-title><italic><tp:taxon-name><tp:taxon-name-part taxon-name-part-type="genus">Aspilota</tp:taxon-name-part></tp:taxon-name></italic>-group (<tp:taxon-name><tp:taxon-name-part taxon-name-part-type="order">Hymenoptera</tp:taxon-name-part></tp:taxon-name>: <tp:taxon-name><tp:taxon-name-part taxon-name-part-type="family">Braconidae</tp:taxon-name-part></tp:taxon-name>: <tp:taxon-name><tp:taxon-name-part taxon-name-part-type="subfamily">Alysiinae</tp:taxon-name-part></tp:taxon-name>) diversity in Mediterranean Natural Parks of Spain</article-title><source>Biodivers Data J</source><day>21</day><month>7</month><year>2014</year><volume>2014</volume><issue>2</issue><pub-id pub-id-type="doi">10.3897/BDJ.2.e1112</pub-id></mixed-citation></tp:treatment-meta><tp:nomenclature><tp:taxon-name>
            <tp:taxon-name-part taxon-name-part-type="genus">Aspilota</tp:taxon-name-part>
            <tp:taxon-name-part taxon-name-part-type="species">flagimilis</tp:taxon-name-part>
          </tp:taxon-name><tp:taxon-authority>Fischer, 1996</tp:taxon-authority></tp:nomenclature><tp:treatment-sec sec-type="materials"><title>Materials</title><list list-type="alpha-lower" list-content="occurrences"><list-item><p><bold>Type status:</bold> <named-content xmlns:xlink="http://www.w3.org/1999/xlink" content-type="dwc:typeStatus" xlink:type="simple">Other material</named-content>. <bold>Occurrence:</bold> recordedBy: <named-content xmlns:xlink="http://www.w3.org/1999/xlink" content-type="dwc:recordedBy" xlink:type="simple">F. J. Peris-Felipo</named-content>; individualCount: <named-content xmlns:xlink="http://www.w3.org/1999/xlink" content-type="dwc:individualCount" xlink:type="simple">2</named-content>; sex: <named-content xmlns:xlink="http://www.w3.org/1999/xlink" content-type="dwc:sex" xlink:type="simple">females</named-content>; <bold>Location:</bold> country: <named-content xmlns:xlink="http://www.w3.org/1999/xlink" content-type="dwc:country" xlink:type="simple">Spain</named-content>; stateProvince: <named-content xmlns:xlink="http://www.w3.org/1999/xlink" content-type="dwc:stateProvince" xlink:type="simple">Alicante</named-content>; verbatimLocality: <named-content xmlns:xlink="http://www.w3.org/1999/xlink" content-type="dwc:verbatimLocality" xlink:type="simple">Alcoi, Natural Park of Carrascal de La Font Roja</named-content>; verbatimElevation: <named-content xmlns:xlink="http://www.w3.org/1999/xlink" content-type="dwc:verbatimElevation" xlink:type="simple">1072</named-content>; verbatimLatitude: <named-content xmlns:xlink="http://www.w3.org/1999/xlink" content-type="dwc:verbatimLatitude" xlink:type="simple">38°38'51''N</named-content>; verbatimLongitude: <named-content xmlns:xlink="http://www.w3.org/1999/xlink" content-type="dwc:verbatimLongitude" xlink:type="simple">000°32'46''W</named-content>; <bold>Event:</bold> samplingProtocol: <named-content xmlns:xlink="http://www.w3.org/1999/xlink" content-type="dwc:samplingProtocol" xlink:type="simple">Malaise trap</named-content>; eventDate: <named-content xmlns:xlink="http://www.w3.org/1999/xlink" content-type="dwc:eventDate" xlink:type="simple">2006-11-27</named-content>; <bold>Record Level:</bold> institutionCode: <named-content xmlns:xlink="http://www.w3.org/1999/xlink" content-type="dwc:institutionCode" xlink:type="simple">ENV</named-content></p></list-item><list-item><p><bold>Type status:</bold> <named-content xmlns:xlink="http://www.w3.org/1999/xlink" content-type="dwc:typeStatus" xlink:type="simple">Other material</named-content>. <bold>Occurrence:</bold> recordedBy: <named-content xmlns:xlink="http://www.w3.org/1999/xlink" content-type="dwc:recordedBy" xlink:type="simple">F. J. Peris-Felipo</named-content>; individualCount: <named-content xmlns:xlink="http://www.w3.org/1999/xlink" content-type="dwc:individualCount" xlink:type="simple">1</named-content>; sex: <named-content xmlns:xlink="http://www.w3.org/1999/xlink" content-type="dwc:sex" xlink:type="simple">female</named-content>; <bold>Location:</bold> country: <named-content xmlns:xlink="http://www.w3.org/1999/xlink" content-type="dwc:country" xlink:type="simple">Spain</named-content>; stateProvince: <named-content xmlns:xlink="http://www.w3.org/1999/xlink" content-type="dwc:stateProvince" xlink:type="simple">Alicante</named-content>; verbatimLocality: <named-content xmlns:xlink="http://www.w3.org/1999/xlink" content-type="dwc:verbatimLocality" xlink:type="simple">Alcoi, Natural Park of Carrascal de La Font Roja</named-content>; verbatimElevation: <named-content xmlns:xlink="http://www.w3.org/1999/xlink" content-type="dwc:verbatimElevation" xlink:type="simple">1072</named-content>; verbatimLatitude: <named-content xmlns:xlink="http://www.w3.org/1999/xlink" content-type="dwc:verbatimLatitude" xlink:type="simple">38°38'51''N</named-content>; verbatimLongitude: <named-content xmlns:xlink="http://www.w3.org/1999/xlink" content-type="dwc:verbatimLongitude" xlink:type="simple">000°32'46''W</named-content>; <bold>Event:</bold> samplingProtocol: <named-content xmlns:xlink="http://www.w3.org/1999/xlink" content-type="dwc:samplingProtocol" xlink:type="simple">Malaise trap</named-content>; eventDate: <named-content xmlns:xlink="http://www.w3.org/1999/xlink" content-type="dwc:eventDate" xlink:type="simple">2007-06-25</named-content>; <bold>Record Level:</bold> institutionCode: <named-content xmlns:xlink="http://www.w3.org/1999/xlink" content-type="dwc:institutionCode" xlink:type="simple">ENV</named-content></p></list-item></list></tp:treatment-sec><tp:treatment-sec sec-type="Distribution"><title>Distribution</title><p>Spain.</p></tp:treatment-sec></tp:taxon-treatment>
